# Supplementary material for: Homeodomain Transcription Factor Meis1 Is a Critical Regulator of Adult Bone Marrow Hematopoiesis
Source: PLoS One. 2014 Feb 3;9(2):e87646. doi: 10.1371/journal.pone.0087646 (PMC3911998; doi:10.1371/journal.pone.0087646)
Supplement: Table S1 — The list of genes differentially expressed between Meis1-deficient and –sufficient LSK cells. (XLSX) [file pone.0087646.s006.xlsx]

## Sheet: Downregulated in Meis1 KO LSK
Table S1. The list of genes differentially expressed between Meis1 KO LSK and wt LSK
	Gene symbol	Probe ID	FC Absolute
	EG629936	A_52_P280630	342.787
	ENSMUST00000103540	A_52_P90157	210.826
	Smcr7l	A_52_P443058	192.432
	U59758	A_52_P133016	159.397
	X96776	A_51_P435671	105.006
	ENSMUST00000103461	A_52_P160554	43.818
	Ighv6-6	A_51_P424199	40.3978
	ENSMUST00000103507	A_52_P653565	38.3785
	Dlec1	A_52_P613788	30.3203
	AK041235	A_51_P461067	30.052
	Acsl4	A_51_P268154	29.6693
	Vldlr	A_51_P278334	27.6543
	AK041235	A_52_P1054013	26.6312
	ENSMUST00000103505	A_51_P328275	26.2088
	LOC634100	A_52_P320761	24.8768
	C130092O11Rik	A_51_P137789	24.4924
	X87228	A_51_P122752	23.7514
	TC1591095	A_52_P480044	22.2098
	X96776	A_52_P1142105	21.806
	BF135931	A_52_P422297	21.3454
	Hspa1a	A_52_P82741	20.2516
	AJ279029	A_51_P305262	19.7248
	Trib2	A_51_P103819	19.1985
	BE309991	A_52_P21066	19.0576
	Hnf4a	A_52_P683991	17.5807
	AK037426	A_52_P883639	16.7339
	D17387	A_51_P103945	15.8678
	4930521E07Rik	A_51_P150571	15.7918
	AK045358	A_52_P333046	15.7116
	ENSMUST00000103443	A_51_P367462	15.6038
	ENSMUST00000103453	A_52_P426100	15.3455
	ENSMUST00000103330	A_52_P544433	15.265
	Ppp1r16b	A_51_P155294	14.8929
	AB056117	A_52_P528041	14.7507
	Atad2b	A_52_P97670	14.6617
	ENSMUST00000103475	A_52_P53507	14.6225
	M19902	A_52_P562911	14.5637
	8430408G22Rik	A_51_P316935	14.4462
	LOC672450	A_52_P186262	14.2023
	Vldlr	A_51_P500044	14.1912
	Slc35d3	A_52_P467488	14.1293
	Hmga2	A_51_P288315	14.117
	Pou6f1	A_51_P348857	13.8554
	LOC641008	A_52_P437105	13.6914
	AY895789	A_52_P463637	13.4526
	LOC544905	A_51_P405638	12.7695
	Cyp2c54	A_52_P154580	12.5294
	Igh	A_52_P532769	12.4842
	Morn3	A_52_P593947	12.4701
	ENSMUST00000103368	A_52_P337690	12.151
	Trpc6	A_51_P411452	11.9734
	Igk-V19-14	A_52_P664842	11.6709
	Slc22a3	A_52_P527822	10.8673
	Upb1	A_51_P183051	10.3158
	Igh	A_51_P391836	10.1466
	AY090902	A_51_P428056	10.1324
	EG434031	A_52_P544435	10.1119
	U26474	A_51_P216387	9.46609
	ENSMUST00000103518	A_52_P358406	9.45316
	Treml1	A_51_P279062	9.4413
	ENSMUST00000103369	A_51_P343336	9.233
	ENSMUST00000103328	A_52_P1190151	9.2177
	ENSMUST00000103527	A_52_P559566	8.85372
	BG966302	A_52_P885715	8.80409
	Irf4	A_51_P514985	8.67541
	Expi	A_52_P329207	8.54534
	ENSMUST00000050885	A_52_P513197	8.52082
	Sema7a	A_52_P410765	8.40672
	NP061611	A_52_P589808	8.38314
	Lonrf3	A_51_P479818	8.37864
	AK084859	A_52_P779592	8.1562
	ENSMUST00000103426	A_52_P571419	8.12171
	H2-Q1	A_52_P231729	8.10853
	Stxbp4	A_51_P502957	8.10519
	Ddx4	A_51_P223569	8.05345
	LOC673099	A_52_P121942	8.03905
	Flt3	A_51_P203916	7.96049
	Paqr5	A_52_P421344	7.95713
	Sphk1	A_51_P501248	7.86316
	Igf1	A_51_P147942	7.84861
	Eps8l1	A_52_P37757	7.82035
	Expi	A_51_P246166	7.68313
	ENSMUST00000103496	A_51_P288295	7.60788
	Ighg	A_52_P74106	7.59119
	Tdrd9	A_51_P307589	7.58665
	Cxcl12	A_51_P172502	7.58214
	Synpo2	A_51_P119776	7.53759
	BC002112	A_52_P600555	7.51305
	Igh-VJ558	A_52_P226877	7.37873
	Cd300lf	A_52_P422494	7.27124
	ENSMUST00000103483	A_52_P572554	7.24209
	Nradd	A_51_P405227	7.21149
	2610034B18Rik	A_52_P615010	7.20007
	AK077204	A_52_P980501	7.19658
	Stxbp4	A_52_P549418	7.11212
	ENSMUST00000103498	A_51_P104768	7.03092
	ENSMUST00000103369	A_51_P444502	7.00766
	Pcp4l1	A_51_P361150	6.94275
	6330505N24Rik	A_51_P255805	6.94177
	Inhba	A_51_P239750	6.91432
	Thbs1	A_52_P363951	6.90152
	AK040820	A_52_P939648	6.8836
	AA177633	A_51_P303437	6.8787
	Gcnt2	A_52_P24477	6.87762
	Eya4	A_52_P608186	6.8153
	ENSMUST00000103416	A_51_P351953	6.75864
	Slc35f3	A_51_P501773	6.75471
	Igh	A_51_P128248	6.75447
	Cyp26b1	A_51_P501844	6.75298
	LOC639988	A_51_P442889	6.7441
	Egfr	A_52_P106259	6.70089
	2510003E04Rik	A_51_P296975	6.60999
	Gpatch3	A_52_P188309	6.5456
	Nupr1	A_51_P519251	6.50089
	Hlf	A_51_P134228	6.48907
	Ppp1r16b	A_52_P449974	6.42799
	Zfp92	A_51_P254122	6.41716
	Stxbp4	A_52_P401783	6.37742
	OTTMUSG00000000971	A_52_P700056	6.37466
	Dnajb5	A_51_P227112	6.36058
	L18942	A_52_P61243	6.31448
	Rbbp9	A_52_P483721	6.172
	Hs3st1	A_51_P365152	6.12541
	Slc46a2	A_51_P185763	6.11556
	Tmprss3	A_51_P362298	6.09582
	4933407H18Rik	A_52_P217329	6.05306
	Slc38a5	A_51_P400269	6.03503
	Tmcc3	A_51_P189272	6.02403
	AJ315977	A_52_P654118	6.00373
	AW822216	A_52_P661982	5.99562
	Fgf13	A_52_P154877	5.98697
	Tulp3	A_51_P437608	5.96258
	ENSMUST00000103529	A_52_P443776	5.95387
	Egr2	A_51_P173043	5.94716
	AY090902	A_51_P346681	5.93382
	Egr3	A_51_P437198	5.92436
	Trib2	A_52_P220810	5.8667
	Hmgb2l1	A_51_P428836	5.79725
	Tcrg	A_51_P354616	5.79525
	Npdc1	A_51_P154596	5.78428
	4930437M23Rik	A_52_P539356	5.78302
	Igh-VJ558	A_51_P230716	5.78161
	Gpr155	A_51_P497993	5.7483
	LOC213481	A_51_P104348	5.73149
	Igh-VJ558	A_51_P476757	5.72155
	2310010M24Rik	A_51_P105068	5.72065
	Lifr	A_52_P297113	5.70866
	Dnase1l3	A_52_P165657	5.67336
	Pik3r3	A_52_P586443	5.66549
	Nol9	A_51_P264323	5.62704
	AK078503	A_51_P474249	5.62049
	AF210281	A_52_P476989	5.61924
	Ppp1r16b	A_52_P304105	5.61205
	AY173987	A_52_P149845	5.56444
	Slc35a2	A_51_P162232	5.56389
	Synj2	A_51_P264433	5.54853
	Egr3	A_52_P440836	5.53107
	Sphk1	A_52_P400436	5.52855
	Pgf	A_51_P318381	5.52606
	U26471	A_51_P164043	5.49997
	4930523C07Rik	A_52_P13783	5.49969
	Ankrd57	A_52_P21837	5.4974
	EG240921	A_52_P326187	5.44332
	Slc18a1	A_51_P203620	5.4226
	A430106J12Rik	A_52_P578876	5.42125
	Il10	A_51_P430766	5.41221
	AY172876	A_52_P565636	5.3986
	Pklr	A_51_P176042	5.3943
	Cbx8	A_52_P229997	5.29879
	AF218659	A_52_P544090	5.29001
	ENSMUST00000103743	A_51_P483576	5.24501
	Ddr1	A_51_P161582	5.23683
	X12388	A_52_P648824	5.22316
	Six1	A_52_P586679	5.1875
	AK085487	A_52_P739689	5.16171
	Pgr	A_51_P213476	5.09698
	AB069910	A_52_P47786	5.09302
	Mtap2	A_52_P22763	5.04909
	Pllp	A_51_P201187	5.0444
	Timp3	A_51_P463765	5.04109
	TC1695874	A_52_P419879	5.02931
	AB017433	A_51_P203148	5.0112
	Msrb3	A_51_P142621	4.96958
	Aldh3b1	A_51_P506356	4.94703
	Igk-V38	A_51_P407657	4.93006
	L48666	A_52_P480019	4.92778
	0610039H22Rik	A_52_P498557	4.92726
	Reln	A_51_P365369	4.91075
	Zfp462	A_52_P655285	4.91039
	Chl1	A_52_P441294	4.90939
	Syn3	A_52_P277269	4.89935
	Ighv1-66	A_52_P387844	4.88257
	Itga2b	A_52_P459564	4.87006
	Gnaz	A_52_P307761	4.85745
	Hip1r	A_51_P440460	4.85557
	AK047477	A_51_P119947	4.83986
	Igkv14-111	A_51_P264914	4.78294
	4933406P04Rik	A_51_P172650	4.74182
	1700093J21Rik	A_51_P358052	4.72771
	Igl-V1	A_52_P672903	4.71412
	Icos	A_52_P682768	4.69608
	Car1	A_52_P317653	4.67929
	ENSMUST00000103291	A_51_P210310	4.67045
	Stx11	A_51_P513568	4.66832
	Cpeb3	A_52_P535212	4.65997
	Slamf7	A_52_P261262	4.65032
	9630031F12Rik	A_52_P572473	4.63625
	9030607L17Rik	A_51_P425279	4.62442
	ENSMUSG00000056850	A_52_P265556	4.61393
	Cecr2	A_52_P260468	4.60085
	BC057170	A_52_P344949	4.5985
	EG668544	A_52_P214437	4.59618
	Cd74	A_51_P284608	4.59525
	Plcl1	A_52_P191567	4.59364
	AK087646	A_52_P1012617	4.57382
	Ighg	A_51_P117903	4.57008
	Smyd3	A_52_P649724	4.55779
	Pcyt1b	A_52_P680949	4.54816
	Chst2	A_51_P258894	4.50251
	Mdfi	A_51_P368012	4.48439
	Tcf7	A_52_P244702	4.4704
	AI841821	A_51_P146208	4.4319
	Magee1	A_51_P104430	4.42178
	Kcnh2	A_51_P131175	4.41817
	TC1676807	A_52_P178486	4.39151
	Igl-V1	A_52_P622355	4.3853
	Cxcl4	A_51_P441426	4.37771
	Abcc9	A_52_P616224	4.36892
	Ercc4	A_51_P210082	4.34964
	Klra3	A_51_P468313	4.34759
	EG211331	A_51_P272341	4.33835
	Alpk3	A_51_P211305	4.33491
	1700018A14Rik	A_51_P377179	4.33085
	Nope	A_52_P88878	4.31685
	Rarb	A_51_P202440	4.29899
	1110035H17Rik	A_52_P185059	4.28728
	Mpp7	A_52_P464244	4.27965
	NP614311	A_52_P490470	4.27314
	Igh-VJ558	A_52_P139027	4.25921
	Ttc23	A_51_P116699	4.23781
	Lrig1	A_51_P116137	4.23161
	4930527J03Rik	A_51_P495710	4.19611
	ENSMUST00000103552	A_51_P103364	4.1724
	Plod1	A_51_P320304	4.17038
	Zfp14	A_51_P269634	4.16806
	Nlrp3	A_52_P650540	4.16797
	Ccdc98	A_51_P217307	4.16392
	LOC56304	A_52_P560578	4.16315
	ENSMUST00000103481	A_52_P311042	4.13558
	Fer1l3	A_52_P360440	4.13316
	Igl-V1	A_52_P450276	4.12948
	Zc3h12d	A_52_P648688	4.12497
	ENSMUST00000103416	A_51_P311235	4.12364
	AK048646	A_52_P963966	4.11263
	Sdc1	A_52_P479269	4.11094
	Il20rb	A_52_P301935	4.0985
	Bclp2	A_51_P165135	4.08564
	AV373767	A_52_P231292	4.07854
	Cxadr	A_52_P244736	4.07568
	TC1636880	A_52_P618671	4.0729
	Arhgap24	A_51_P199725	4.06194
	Tsga2	A_51_P373901	4.04727
	Phactr3	A_51_P451292	4.04646
	Cep164	A_51_P513224	4.0372
	Grb7	A_51_P368823	4.03022
	Ccl3	A_51_P140710	4.01923
	Grit	A_52_P578723	4.00512
	Bcr	A_52_P434463	4.00301
	6720456H09Rik	A_52_P633439	3.99273
	Mtss1	A_51_P201338	3.99268
	AK033632	A_52_P868419	3.99247
	Col5a1	A_51_P414637	3.98312
	Aif1	A_52_P2754	3.98285
	Peli2	A_52_P266033	3.97876
	AK051199	A_52_P59784	3.97746
	Igl-V1	A_52_P450277	3.96864
	AB070552	A_52_P638100	3.96206
	AB070542	A_52_P174000	3.96166
	Vps37c	A_52_P61676	3.95982
	Pou2af1	A_51_P183581	3.95263
	Dlk1	A_51_P135618	3.94612
	Chst1	A_51_P157840	3.93225
	Chn2	A_51_P144364	3.92056
	Sfrp1	A_51_P352296	3.90911
	8430419L09Rik	A_52_P500578	3.89768
	Heatr2	A_52_P430274	3.88414
	Ell2	A_51_P230507	3.88181
	1190005I06Rik	A_51_P234044	3.87242
	Negr1	A_52_P191412	3.86218
	Mmrn1	A_51_P423290	3.8535
	Ela2	A_51_P144551	3.82387
	Slc1a1	A_52_P637988	3.82082
	A630057J21Rik	A_52_P151034	3.80787
	AK051538	A_52_P859659	3.80726
	Ighv1-2	A_52_P1113	3.80687
	Samd14	A_51_P101137	3.79503
	Slc9a7	A_52_P85791	3.79052
	Rab6b	A_52_P11441	3.78306
	AK037139	A_52_P625552	3.75911
	Srebf2	A_52_P302001	3.74858
	2410017I17Rik	A_52_P439975	3.74749
	Pde6h	A_52_P68261	3.7357
	Ccdc57	A_51_P114274	3.73214
	Il13ra1	A_52_P552194	3.7254
	Reep6	A_51_P124550	3.72269
	Rnaset2a	A_51_P477018	3.7176
	Akap2	A_52_P35895	3.71177
	Nfic	A_52_P551496	3.70114
	Wwox	A_52_P512471	3.70081
	Mtap1b	A_51_P205139	3.69833
	AF240166	A_52_P246248	3.67664
	Lenep	A_51_P327232	3.6614
	Ctnnb1	A_52_P472397	3.6568
	D030022P06Rik	A_52_P432396	3.65648
	A830059I20Rik	A_51_P158678	3.6508
	4930556H04Rik	A_52_P971136	3.64845
	2010309G21Rik	A_51_P235015	3.64182
	Catsper3	A_52_P246233	3.63334
	Igl-V1	A_52_P829408	3.6289
	L22886	A_51_P461902	3.62683
	4933404O12Rik	A_51_P257122	3.61964
	ENSMUST00000103377	A_52_P112190	3.61139
	Wwox	A_52_P611283	3.60737
	AI447904	A_51_P334785	3.60599
	AK084225	A_52_P411412	3.60267
	B930095M22Rik	A_52_P763389	3.60228
	AK029191	A_52_P32620	3.6001
	Cd46	A_51_P336169	3.59788
	AW822216	A_52_P286002	3.59783
	Adam19	A_51_P267447	3.59288
	Gm440	A_52_P619192	3.58968
	Mink1	A_51_P135242	3.58118
	BC022651	A_52_P252070	3.57882
	Meis1	A_52_P26195	3.57816
	Zfp526	A_52_P580145	3.57562
	Lrrc56	A_51_P484200	3.56974
	Camk2d	A_52_P266562	3.56905
	Igh-6	A_52_P358360	3.56227
	Tm4sf1	A_51_P240614	3.56138
	Igl-V1	A_51_P503756	3.55736
	F2rl1	A_51_P455932	3.54862
	Fn1	A_52_P11817	3.5469
	Samd12	A_52_P550884	3.54437
	Creb5	A_52_P267564	3.54358
	A630057N01Rik	A_52_P668941	3.54349
	Rab30	A_52_P319361	3.54181
	5730446C15Rik	A_52_P286391	3.53485
	Plch1	A_52_P240036	3.52819
	AK141415	A_52_P804224	3.52016
	Tacstd1	A_52_P447944	3.50908
	Slamf9	A_51_P246066	3.50009
	Htr3a	A_51_P175988	3.49595
	Snx11	A_51_P161429	3.49191
	Ank1	A_52_P562817	3.48975
	Trrap	A_51_P397639	3.4801
	Hoxc10	A_51_P375754	3.47624
	Pgm3	A_51_P208987	3.4731
	Slpi	A_52_P472324	3.46387
	Trak1	A_52_P61009	3.45925
	Eraf	A_52_P534583	3.45584
	Cplx2	A_52_P195602	3.45316
	Sprr2a	A_52_P18887	3.44759
	Me2	A_52_P770634	3.44733
	Thop1	A_51_P344878	3.43632
	Cplx2	A_51_P485161	3.43073
	1100001H23Rik	A_51_P517388	3.43069
	Cyp4f18	A_51_P238094	3.42882
	TC1614082	A_52_P597002	3.42495
	Art4	A_51_P450191	3.42403
	Igl-V1	A_51_P503757	3.42
	2210010C17Rik	A_51_P281778	3.41864
	Klra8	A_52_P98698	3.40233
	Tnfrsf13c	A_51_P457187	3.39651
	Eltd1	A_51_P480328	3.39523
	Prosapip1	A_52_P120022	3.39454
	Bahd1	A_52_P662406	3.39194
	Kmo	A_51_P493302	3.39091
	Rasl11b	A_51_P293938	3.38537
	Slc25a35	A_52_P590756	3.3687
	Egr4	A_51_P270426	3.36681
	A330078L11Rik	A_52_P223440	3.36285
	Zfp503	A_51_P126626	3.34953
	Camk1d	A_52_P376502	3.33351
	Tgfb1	A_51_P390715	3.33303
	4933402J24Rik	A_51_P394635	3.33293
	Ccl4	A_51_P509573	3.31905
	Clca1	A_52_P669035	3.31056
	AI427122	A_51_P101347	3.31
	Syne1	A_51_P314186	3.29128
	Tcam1	A_52_P293391	3.28766
	Cttnbp2nl	A_52_P481423	3.28754
	Tulp4	A_51_P248999	3.28204
	4932416N17Rik	A_52_P558609	3.26334
	Rbm38	A_51_P262670	3.26215
	Cpeb2	A_52_P599388	3.25835
	Gbp4	A_51_P463562	3.24837
	Cd8a	A_51_P345121	3.24402
	AK141756	A_52_P1108967	3.24143
	Il1rl1	A_52_P484194	3.241
	Ipmk	A_52_P81101	3.23291
	Il1rl1	A_52_P19955	3.22932
	Mtap4	A_52_P239173	3.22926
	Zfp661	A_51_P105869	3.22845
	H2-Ab1	A_51_P215237	3.22833
	A930003A15Rik	A_51_P261931	3.22827
	Ncam2	A_52_P184368	3.22576
	AK138790	A_51_P364694	3.22421
	Narf	A_51_P335981	3.21858
	Hsd11b1	A_51_P127297	3.21646
	ENSMUSG00000052439	A_52_P152696	3.21589
	Scd1	A_52_P682382	3.21514
	Spock2	A_52_P221756	3.21175
	App	A_51_P318104	3.21116
	Kremen1	A_52_P143056	3.20965
	Rftn2	A_52_P681456	3.20907
	Ikzf4	A_51_P353247	3.20562
	Tnik	A_52_P71075	3.2051
	Mylk	A_52_P575217	3.19068
	Dlg2	A_52_P89049	3.188
	5930434B04Rik	A_51_P129962	3.18544
	Sap130	A_52_P40704	3.18509
	ENSMUST00000081695	A_51_P368151	3.17942
	Rab18	A_52_P180210	3.17814
	1700037C18Rik	A_52_P426682	3.17795
	ENSMUST00000103374	A_52_P63973	3.17663
	Csrp3	A_51_P133684	3.1762
	Wdr62	A_52_P420005	3.17543
	Igl-V1	A_52_P383114	3.16748
	Spry2	A_51_P445153	3.16636
	Nanos2	A_52_P624495	3.16225
	Mest	A_51_P124535	3.16132
	Gcnt2	A_52_P363216	3.15948
	Sema4a	A_51_P195066	3.15065
	H2-T24	A_52_P581082	3.15048
	Ghrh	A_51_P108428	3.14546
	Gpr133	A_52_P313217	3.13915
	Hmga2	A_52_P300730	3.13196
	Scamp2	A_52_P630736	3.13178
	Hdc	A_51_P254656	3.13071
	9430091E24Rik	A_52_P413976	3.12866
	H2-Eb1	A_51_P393226	3.12049
	Osbpl3	A_52_P360308	3.1152
	Rora	A_52_P652442	3.1149
	AK086883	A_52_P1012515	3.10864
	Sec24d	A_51_P141274	3.10859
	Itsn1	A_52_P396498	3.10764
	BC018486	A_52_P691985	3.09757
	2610020C11Rik	A_52_P211037	3.09389
	Spon1	A_51_P151902	3.09273
	Hdac7a	A_51_P403234	3.09221
	Lysmd4	A_52_P220135	3.08264
	Cd97	A_51_P366542	3.07406
	Cyp2j6	A_51_P506328	3.07069
	Eif2c1	A_52_P313035	3.06571
	2700038N03Rik	A_51_P278034	3.06531
	AK005018	A_52_P362106	3.06268
	Wfs1	A_51_P216593	3.05504
	1700049G17Rik	A_52_P415992	3.05226
	Hcn3	A_52_P655508	3.04923
	Ppp1r12c	A_52_P391066	3.04795
	Ubr1	A_52_P204786	3.04498
	Arsb	A_52_P105801	3.04407
	Il7	A_52_P54218	3.042
	Nfic	A_51_P502892	3.04069
	AK048332	A_52_P1164452	3.03762
	Pcbp3	A_51_P340336	3.03696
	AI481105	A_51_P144438	3.03287
	Dnaja4	A_52_P592230	3.0278
	Rora	A_51_P477779	3.02748
	Mllt3	A_51_P394484	3.02353
	Slc26a11	A_51_P113403	3.02191
	AF055908	A_52_P122871	3.02177
	Cpt1b	A_51_P232913	3.01784
	Igk-V1	A_52_P125897	3.01625
	Clta	A_52_P915608	3.00791
	TC1729826	A_52_P444116	3.00651
	Ddit3	A_52_P533146	3.00431
	Msi2	A_52_P386979	3.00392
	Capn3	A_51_P423859	3.00361
	Zbp1	A_51_P184936	3.00239
	Iqgap2	A_52_P474294	3.00196
	Igkv14-111	A_51_P264922	3.00051
	L20961	A_51_P244396	2.99377
	Ptprs	A_52_P90747	2.99342
	Adamts1	A_52_P489295	2.99153
	AK086261	A_52_P1132445	2.98875
	Jam2	A_52_P374846	2.97781
	Icosl	A_51_P520966	2.9757
	Rnf4	A_52_P349540	2.97239
	D10Ertd610e	A_51_P451516	2.96893
	Htatsf1	A_51_P347452	2.96678
	C920005C14Rik	A_52_P305683	2.96568
	Spint1	A_52_P509886	2.9627
	OTTMUSG00000016571	A_52_P310652	2.95924
	Per3	A_51_P258493	2.95351
	Aktip	A_52_P174313	2.95287
	Gimap7	A_51_P448147	2.95254
	Hcn3	A_51_P333279	2.95079
	BB309795	A_52_P859798	2.94884
	Mt2	A_51_P246317	2.94816
	Sept3	A_51_P263473	2.94731
	4921537D05Rik	A_51_P366211	2.94702
	AK039509	A_52_P786930	2.94483
	Eaf1	A_52_P83386	2.94243
	TC1694697	A_52_P441340	2.93891
	Mylk	A_52_P145912	2.93844
	1110013L07Rik	A_51_P372522	2.93792
	U55685	A_51_P515985	2.93299
	Actn1	A_51_P347862	2.9328
	Il7r	A_51_P196695	2.93268
	Gas2l1	A_52_P384331	2.92882
	Mllt3	A_52_P619007	2.92452
	Fbln1	A_51_P154417	2.92426
	Tpcn1	A_52_P476560	2.92393
	AK090109	A_51_P342740	2.92278
	Tle3	A_51_P151003	2.92099
	Zfyve1	A_51_P181746	2.9186
	AK033103	A_52_P1075681	2.91653
	Srgap2	A_52_P294141	2.9161
	Sult1a1	A_51_P321341	2.91256
	Tsc1	A_52_P411305	2.91241
	Arhgef3	A_52_P577205	2.91206
	Thsd4	A_51_P449233	2.9079
	OTTMUSG00000015946	A_52_P1149257	0.745702
	5430407P10Rik	A_52_P258537	2.90674
	Enah	A_51_P203062	2.9058
	Trpc1	A_51_P196019	2.9055
	Galnt11	A_52_P129706	2.90508
	Tpcn1	A_52_P344970	2.90287
	Reep2	A_52_P125467	2.90258
	Pfkfb2	A_52_P31125	2.90242
	AK082036	A_52_P771513	2.90202
	A230072C01Rik	A_52_P673917	2.89948
	AK051712	A_51_P490914	2.89677
	Magi3	A_52_P534183	2.89645
	Clec14a	A_52_P566665	2.89109
	Apbb2	A_51_P429681	2.89027
	Cnr2	A_51_P208511	2.88841
	Fas	A_52_P73385	2.88688
	Zfp318	A_52_P509185	2.88563
	Vav3	A_52_P613596	2.88305
	H2-Aa	A_51_P119760	2.88215
	Cox6a2	A_51_P509997	2.87503
	Cxcl10	A_51_P432641	2.87106
	BB283564	A_51_P190869	2.86932
	Coro2b	A_52_P538995	2.86687
	B230340J04Rik	A_52_P397814	2.86661
	Hey1	A_51_P258409	2.8649
	Sox6	A_52_P25089	2.86438
	Gnat2	A_51_P359411	2.86206
	AK048914	A_52_P424692	2.86109
	Col4a2	A_51_P491350	2.85978
	Cd86	A_51_P174723	2.8575
	Dph4	A_52_P234343	2.85426
	BC031901	A_51_P131335	2.85356
	Zeb2	A_51_P106893	2.84769
	Dntt	A_52_P601437	2.84291
	Nfrkb	A_52_P43456	2.84248
	C330011K17Rik	A_52_P981697	2.84137
	Sufu	A_51_P396550	2.83751
	Kazald1	A_51_P493522	2.83316
	Bag3	A_52_P630059	2.82906
	Lima1	A_52_P488640	2.82712
	AK087034	A_52_P1060705	2.82707
	Vps18	A_52_P189455	2.82698
	Abcb9	A_51_P202801	2.82516
	Ripk5	A_52_P568131	2.82108
	D10Jhu81e	A_52_P498167	2.81826
	Apbb2	A_51_P149562	2.81611
	Olfm1	A_51_P137236	2.80872
	Dzip1	A_52_P196458	2.80856
	2010001M09Rik	A_51_P452153	2.80848
	Irf7	A_51_P421876	2.79722
	Il7	A_51_P391454	2.7971
	Irak2	A_51_P159171	2.79527
	Atp1b2	A_52_P570690	2.79491
	EG666453	A_52_P1165294	2.79335
	H2-Ab1	A_52_P570717	2.79021
	Id2	A_51_P219074	2.78778
	Auts2	A_51_P398191	2.7781
	EG243423	A_52_P765764	2.77423
	Eml5	A_52_P396917	2.77336
	6230409E13Rik	A_51_P495945	2.77313
	Tnks1bp1	A_52_P545608	2.76919
	Pex10	A_51_P493256	2.76543
	Chd6	A_52_P192664	2.76388
	Fosl2	A_52_P484903	2.76093
	A830010M20Rik	A_52_P199319	2.76022
	Asph	A_51_P381670	2.75255
	H28	A_51_P327651	2.75168
	Ppm1e	A_51_P432024	2.74824
	Ptpn13	A_52_P16312	2.74712
	Prg3	A_51_P363729	2.74637
	Opa3	A_51_P256945	2.74632
	Zfp108	A_51_P199008	2.7449
	Tpbg	A_52_P591017	2.74366
	Iqgap2	A_52_P65496	2.74151
	Vpreb3	A_51_P375789	2.73913
	Gzma	A_51_P162794	2.73873
	Ermap	A_51_P391716	2.73864
	Skil	A_52_P597461	2.73729
	Ppargc1b	A_51_P294891	2.73714
	Cask	A_52_P610900	2.73553
	Epha2	A_52_P518997	2.73493
	Bbs1	A_51_P378158	2.73454
	Zbtb20	A_52_P54169	2.73436
	Ablim1	A_51_P368586	2.73378
	Fntb	A_52_P235241	2.73179
	Phactr1	A_52_P605517	2.73179
	Git1	A_52_P165059	2.72902
	Prg2	A_51_P363400	2.729
	AK086857	A_52_P972476	2.72349
	Rab43	A_52_P439995	2.7233
	Trim2	A_51_P196596	2.71962
	LOC619649	A_52_P508229	2.71853
	Nsun6	A_52_P153479	2.71744
	3110001I20Rik	A_52_P200599	2.71569
	AK042362	A_52_P1188270	2.71366
	4930431B09Rik	A_51_P447976	2.7126
	AK086749	A_52_P677074	2.7115
	Akap13	A_52_P414750	2.71133
	Xpc	A_52_P566406	2.7076
	Isg20	A_52_P448253	2.70743
	Foxp4	A_52_P307628	2.70725
	Mllt3	A_52_P329934	2.70469
	A430057L12Rik	A_52_P316841	2.70447
	5730442P18Rik	A_52_P506461	2.70203
	5031439G07Rik	A_52_P422874	2.70169
	Mcrs1	A_52_P682450	2.69851
	Ssh1	A_52_P229074	2.69824
	Arl2	A_52_P122696	2.69822
	Zdhhc14	A_51_P174081	2.69806
	Barx2	A_52_P533817	2.69406
	Nek8	A_52_P491073	2.69404
	Palb2	A_52_P116473	2.69381
	Sfmbt2	A_52_P457403	2.68586
	Eif2c4	A_52_P525027	2.67626
	Katnal1	A_52_P365528	2.67412
	Zhx3	A_51_P273513	2.67203
	BC033915	A_52_P151467	2.66942
	Tprkb	A_52_P400613	2.66805
	Cybb	A_51_P330331	2.66725
	6720467C03Rik	A_52_P190807	2.66595
	Bmf	A_52_P384394	2.66528
	Adarb1	A_52_P592828	2.66373
	Emp1	A_52_P120037	2.66261
	D030011O10Rik	A_52_P561161	2.66107
	Dntt	A_51_P516085	2.6592
	Dnajc16	A_52_P117531	2.65322
	Ly9	A_51_P497171	2.65261
	Unc5a	A_52_P541095	2.65084
	Dpp9	A_51_P410650	2.65061
	AK054477	A_52_P676851	2.64827
	Dync2h1	A_52_P102783	2.64767
	0610039H22Rik	A_52_P230609	2.64656
	Lcor	A_51_P391120	2.64594
	AK037544	A_52_P1156108	2.64581
	AK050314	A_52_P770910	2.64334
	Zfp60	A_52_P504677	2.64179
	4931406P16Rik	A_51_P326187	2.6403
	Ccr9	A_52_P30312	2.63974
	Fry	A_51_P463401	2.63951
	Ankrd23	A_51_P393223	2.63914
	Rftn1	A_51_P408800	2.63372
	Yipf3	A_51_P487278	2.63227
	Fhl3	A_52_P65513	2.63159
	Rab43	A_51_P293001	2.62933
	Ccdc91	A_52_P311129	2.62774
	4930402H24Rik	A_52_P403764	2.62377
	6430527G18Rik	A_51_P244577	2.6221
	Trp53i11	A_51_P414079	2.62199
	Arhgap12	A_52_P527106	2.61912
	Ccl25	A_52_P326713	2.61895
	Vegfa	A_52_P638895	2.61877
	3110003A22Rik	A_52_P19006	2.6175
	AK085307	A_52_P956284	2.61547
	Prkce	A_52_P31593	2.61393
	Btbd11	A_51_P217509	2.61261
	Ust	A_52_P582568	2.60944
	4930535B03Rik	A_52_P344354	2.60534
	Klrb1c	A_51_P476687	2.60297
	Cmah	A_52_P156452	2.59923
	B130034C11Rik	A_51_P199421	2.59739
	Arfgap1	A_51_P509223	2.59585
	Prokr1	A_52_P42069	2.59473
	Igk-V1	A_52_P957659	2.59341
	H2-Ob	A_52_P679470	2.58977
	4930402H24Rik	A_52_P459288	2.58931
	Cxcl9	A_51_P461665	2.5891
	Pld4	A_52_P591153	2.58701
	Lor	A_51_P495269	2.58546
	Mier1	A_51_P119890	2.58164
	Iqgap2	A_52_P65494	2.58158
	Ampd3	A_52_P502754	2.58089
	ENSMUST00000038890	A_52_P553786	2.58048
	4930506M07Rik	A_52_P144946	2.57921
	AK083720	A_52_P1140435	2.57769
	Clca4	A_51_P507602	2.57539
	Dnd1	A_51_P285790	2.57521
	Prr8	A_52_P81008	2.57497
	Tcrb-V13	A_51_P478172	2.57304
	Igk-V21-4	A_52_P502849	2.57229
	Arrdc4	A_51_P482908	2.57104
	Tfpi	A_52_P631889	2.56274
	Zfp509	A_51_P194224	2.56159
	Rhd	A_51_P241769	2.55969
	Nucb2	A_51_P193336	2.55434
	Ablim1	A_51_P368580	2.55387
	Fbxl10	A_51_P139597	2.5511
	Hoxa3	A_51_P335169	2.55065
	Cd69	A_51_P181286	2.55005
	Meis1	A_52_P670612	2.54666
	Kcnab2	A_52_P508962	2.54567
	Cdk5rap1	A_51_P193524	2.54484
	Pla2g6	A_51_P464860	2.54411
	Lrrc57	A_52_P319073	2.54383
	4930579G22Rik	A_52_P324754	2.54278
	5330426P16Rik	A_52_P40954	2.53946
	Ankrd11	A_52_P398494	2.53829
	Tnfaip3	A_52_P412417	2.53777
	Iigp1	A_51_P387239	2.53659
	M77174	A_52_P422859	2.53636
	Tinagl	A_52_P418489	2.53146
	2310067B10Rik	A_52_P596086	2.53064
	Cd59b	A_52_P61691	2.52815
	Plekhq1	A_52_P672496	2.52738
	Cldn13	A_51_P469568	2.52458
	Mpeg1	A_51_P390538	2.5227
	ENSMUST00000034643	A_51_P481489	2.52122
	Trak2	A_52_P202029	2.52036
	1500032O14Rik	A_52_P458708	2.51798
	Hmha1	A_51_P123242	2.51792
	Aoah	A_52_P324882	2.51675
	2210010N04Rik	A_51_P240693	2.51669
	Nfix	A_52_P148428	2.51597
	Ppargc1b	A_52_P293222	2.51597
	Mgll	A_52_P609778	2.51569
	Kif14	A_51_P518790	2.51379
	Ids	A_52_P173766	2.50871
	Gna14	A_51_P110323	2.50715
	ENSMUSG00000048936	A_52_P1084149	2.50693
	5230400G24Rik	A_52_P639540	2.50564
	Atp8b2	A_51_P382524	2.50376
	Cep170	A_52_P278238	2.49901
	Slc16a12	A_51_P221031	2.49764
	U10410	A_51_P124095	2.49741
	ENSMUST00000034643	A_51_P481494	2.49659
	Ep300	A_52_P179662	2.49571
	ENSMUST00000035987	A_52_P345946	2.49322
	Peli2	A_51_P350666	2.4926
	Nek6	A_52_P303834	2.49236
	Utrn	A_51_P160363	2.49209
	Slc19a1	A_52_P237792	2.48828
	Zbtb7a	A_52_P801875	2.48751
	1810029B16Rik	A_52_P264525	2.48689
	Igkv14-111	A_51_P390937	2.48503
	Akap1	A_52_P517289	2.48486
	Vcl	A_51_P297131	2.4847
	Pde6h	A_51_P273157	2.48343
	4632419K20Rik	A_52_P644072	2.47874
	St3gal3	A_52_P203741	2.47714
	Sec22c	A_52_P255494	2.47697
	Tns3	A_52_P403443	2.47574
	Col4a1	A_51_P124254	2.47516
	Zfp291	A_52_P589509	2.47435
	Tiam2	A_51_P256066	2.47268
	Cbara1	A_52_P81980	2.47245
	Clec2d	A_51_P324690	2.47172
	Bclaf1	A_52_P360410	2.47156
	Aim1	A_51_P144052	2.47032
	Hlx1	A_51_P179701	2.46899
	Napg	A_52_P394411	2.46859
	Nfic	A_51_P477418	2.46789
	Parp4	A_51_P343913	2.46765
	Cacnb2	A_51_P283300	2.46643
	B3galnt1	A_52_P504268	2.46599
	Cramp1l	A_52_P183421	2.46555
	D130062J10Rik	A_52_P723436	2.46485
	AK088106	A_52_P1115424	2.46405
	Rab27b	A_52_P671402	2.46334
	Tjp2	A_52_P396042	2.46179
	E130201H02Rik	A_51_P396879	2.46173
	Taok2	A_52_P384822	2.45923
	Fmn2	A_52_P256647	2.45738
	BC037112	A_52_P44054	2.45604
	AK089315	A_51_P293401	2.45488
	A930008G19Rik	A_51_P374190	2.45476
	Cdc25b	A_52_P615877	2.45351
	2410003K15Rik	A_52_P343853	2.45315
	Lig4	A_51_P362399	2.45231
	Cdkn1a	A_51_P363947	2.45066
	Esco1	A_51_P270350	2.44927
	Ifi205	A_52_P435154	2.44865
	Gpm6a	A_52_P566681	2.44626
	Taf3	A_52_P132028	2.4456
	Zswim6	A_52_P663005	2.44531
	BC004728	A_51_P316616	2.44417
	Zfp277	A_51_P303728	2.44391
	4922503N01Rik	A_51_P342126	2.44381
	Crip2	A_51_P314397	2.44134
	Unc45b	A_51_P478419	2.43971
	H28	A_51_P327657	2.43705
	Tbc1d4	A_51_P201390	2.43674
	Cdk5rap3	A_52_P151949	2.43623
	Dtx4	A_52_P366666	2.43424
	Nfkb1	A_52_P582969	2.43339
	Gtpbp8	A_52_P277244	2.43241
	Mapk11	A_52_P168449	2.43101
	Rab11b	A_52_P160257	2.4294
	H2-Ab1	A_51_P215242	2.42609
	Per1	A_52_P79889	2.42449
	4632433K11Rik	A_51_P423869	2.42398
	Slc2a9	A_52_P184594	2.42102
	Mastl	A_52_P406819	2.42029
	Grasp	A_51_P425642	2.41959
	Ankhd1	A_51_P411874	2.41942
	Zfp609	A_52_P455352	2.41736
	Acox1	A_52_P615096	2.41676
	Eif2c3	A_52_P126521	2.41518
	AK053961	A_52_P915888	2.41496
	Bcl2a1c	A_52_P299771	2.4146
	4921513D23Rik	A_51_P412526	2.41431
	Tcf7	A_52_P244711	2.41347
	Coq10b	A_51_P255765	2.41081
	Xlr3b	A_51_P490070	2.4105
	Rpgrip1l	A_52_P127335	2.40911
	Gpc3	A_52_P23225	2.40902
	Fosl2	A_51_P507242	2.40847
	Cpne8	A_52_P383653	2.40765
	Bcas1	A_51_P433194	2.40713
	Ccdc127	A_52_P601201	2.40614
	AK035121	A_51_P221308	2.40518
	C230081A13Rik	A_51_P486828	2.40467
	BB473918	A_51_P378531	2.40383
	H2-Aa	A_52_P343306	2.40266
	AK036565	A_51_P408123	2.40199
	Hnrpul1	A_52_P394875	2.40173
	Arl4a	A_52_P86704	2.40106
	Cdgap	A_52_P228833	2.3996
	Atad3a	A_51_P244356	2.39806
	Setmar	A_51_P339380	2.39719
	Srgap2	A_52_P112178	2.3971
	Ankrd25	A_51_P383737	2.39645
	Atp1b1	A_51_P151484	2.39592
	Rad52	A_51_P105017	2.39505
	Acot11	A_51_P226453	2.39361
	Prr14	A_52_P103981	2.39201
	Pot1b	A_52_P124219	2.38885
	Sh3pxd2b	A_51_P148037	2.38866
	Dvl3	A_51_P480209	2.38857
	Lmo7	A_52_P68755	2.38838
	AY182513	A_52_P469009	2.38703
	Rnaseh2a	A_51_P424128	2.38644
	Ssh1	A_52_P597323	2.38629
	Cenpc1	A_52_P674444	2.38611
	Coq10b	A_52_P366525	2.38511
	Mrpl35	A_52_P223407	2.38405
	Ghr	A_51_P499854	2.38264
	Asph	A_52_P306351	2.38203
	Nucb1	A_52_P183345	2.38059
	5830417I10Rik	A_52_P105374	2.38035
	Wsb2	A_52_P310140	2.37915
	Mpdz	A_51_P414948	2.37807
	1700016F12Rik	A_52_P866221	2.37727
	Plagl1	A_52_P532456	2.37616
	A530032D15Rik	A_52_P499640	2.37376
	AK051986	A_52_P411116	2.373
	Cd44	A_52_P229536	2.37281
	Car3	A_51_P431329	2.37259
	Lpxn	A_52_P577748	2.37198
	Med12	A_52_P197666	2.37185
	Mycn	A_52_P536494	2.36961
	Ick	A_51_P467668	2.36958
	Safb2	A_51_P332559	2.3689
	Slc46a3	A_51_P299805	2.36821
	Gp9	A_51_P153995	2.36804
	Thra	A_51_P475995	2.36766
	Wrn	A_52_P498492	2.36687
	AW554918	A_52_P290821	2.36553
	Dhx37	A_52_P444801	2.36477
	Klf9	A_52_P675996	2.36442
	BC024137	A_51_P502092	2.36425
	Pcgf2	A_51_P317740	2.36381
	AK078238	A_51_P253263	2.36285
	Igkv1-135	A_52_P538080	2.36227
	Zfp235	A_51_P220414	2.36216
	Pde2a	A_51_P120024	2.36092
	9130005N14Rik	A_51_P303180	2.36059
	Spry2	A_52_P368532	2.35998
	Pebp1	A_52_P520439	2.35944
	Fzd4	A_51_P361220	2.35916
	Camsap1l1	A_52_P11413	2.359
	Dkc1	A_51_P469633	2.35861
	Wdr7	A_52_P551001	2.3571
	Prkcb1	A_52_P328867	2.3568
	Ly6d	A_51_P343517	2.35648
	Brwd1	A_52_P4347	2.35517
	Sirt2	A_52_P656024	2.35238
	Cyp2j13	A_51_P476481	2.35189
	Oas2	A_51_P277994	2.35185
	Sox6	A_52_P282171	2.35072
	Fastkd2	A_52_P175735	2.35012
	Zbtb6	A_52_P633883	2.34942
	Ttll3	A_51_P153079	2.34916
	Tmem131	A_51_P268278	2.34685
	Ogfod2	A_52_P128951	2.34597
	Rapgef6	A_52_P644498	2.34593
	2610307P16Rik	A_52_P341204	2.34389
	Gbx2	A_51_P179578	2.34381
	Tle1	A_52_P328044	2.34368
	A430106J12Rik	A_52_P357162	2.34363
	AK051067	A_51_P174251	2.34319
	Als2	A_52_P336585	2.34293
	Centg1	A_52_P349912	2.34291
	Osgin1	A_51_P189361	2.34243
	Mapk8ip3	A_52_P97133	2.34178
	AK009443	A_52_P311392	2.34024
	Acsl1	A_52_P597618	2.34004
	Psmf1	A_51_P274593	2.33981
	AK081948	A_52_P135000	2.33778
	Hip1	A_52_P11174	2.33631
	C130022M03Rik	A_52_P215263	2.33615
	Sel1l	A_51_P155675	2.33594
	D16Bwg1494e	A_51_P165082	2.33409
	Clnk	A_52_P646515	2.33379
	Vamp1	A_52_P166694	2.33309
	Carkl	A_52_P543869	2.33153
	Unc45a	A_51_P124993	2.33037
	Tbc1d10a	A_51_P222386	2.32982
	4632404H12Rik	A_51_P483483	2.32966
	ENSMUST00000103375	A_52_P275904	2.32925
	Arhgef10	A_52_P626392	2.32829
	Sec22c	A_52_P94334	2.32627
	Ift80	A_52_P316817	2.32579
	9430079B08Rik	A_52_P625975	2.32559
	Btbd4	A_52_P183287	2.3248
	1700030K09Rik	A_51_P450536	2.32438
	Cxcr6	A_51_P412027	2.32356
	AK039091	A_51_P253143	2.32095
	Ypel1	A_51_P265016	2.32032
	Gimap3	A_52_P374545	2.31993
	BE956575	A_52_P172080	2.31897
	EG620480	A_52_P683945	2.31661
	Depdc5	A_52_P979858	2.31595
	Raver1	A_52_P333352	2.31585
	Grap2	A_52_P120612	2.31582
	Gng11	A_51_P136355	2.31574
	Cyp39a1	A_51_P515446	2.31529
	Tslp	A_51_P463003	2.31464
	Arhgef7	A_52_P26357	2.31266
	Asxl2	A_51_P250433	2.31234
	Sdpr	A_51_P277336	2.31205
	Sdc4	A_51_P323248	2.3106
	Tkt	A_52_P624447	2.30933
	Brsk2	A_51_P160581	2.30884
	Utrn	A_52_P294955	2.30862
	Amotl2	A_51_P348804	2.30823
	Gbp1	A_51_P398766	2.30659
	Hadha	A_52_P338459	2.30556
	Arl5c	A_52_P203691	2.3051
	P2rx7	A_51_P506733	2.30444
	Dpm1	A_51_P397834	2.3013
	3110043O21Rik	A_52_P527375	2.30129
	Ift122	A_51_P456857	2.30096
	Rnd3	A_52_P343839	2.30073
	Ppm1h	A_52_P328012	2.30056
	Ccl5	A_51_P485312	2.30028
	Map3k5	A_52_P656714	2.30026
	Trspap1	A_52_P193233	2.29912
	Mycn	A_51_P497332	2.29844
	Zfp335	A_52_P18789	2.29529
	Ift172	A_51_P283423	2.29513
	9130404D14Rik	A_51_P429040	2.29387
	Mtx3	A_52_P662412	2.2931
	Zfp27	A_52_P484434	2.29168
	Rnf208	A_51_P217123	2.2916
	9030203C11Rik	A_52_P680854	2.29157
	B230206F22Rik	A_52_P177865	2.29125
	Trim8	A_52_P344812	2.28905
	Sh3bp5	A_52_P305307	2.28852
	Ppfia4	A_51_P316311	2.28814
	Eid2	A_52_P659762	2.2864
	Hfe	A_51_P505538	2.28589
	Tcfe3	A_51_P199671	2.28524
	Hipk3	A_51_P516756	2.28446
	Pkn1	A_51_P203360	2.2834
	Bcor	A_51_P503786	2.28251
	Wipi1	A_52_P497534	2.28206
	Pcdhga7	A_52_P667913	2.28161
	Ube2g2	A_51_P248441	2.28091
	Ptn	A_52_P10793	2.28087
	Gstm3	A_51_P454949	2.28044
	Parp1	A_51_P314277	2.28031
	Cic	A_52_P69351	2.27742
	4933425L03Rik	A_52_P80567	2.27527
	Dnajb14	A_51_P233267	2.27491
	Synj2	A_52_P391130	2.27453
	AK089699	A_52_P1132687	2.27424
	Sdc4	A_52_P93467	2.27412
	1500026H17Rik	A_52_P574945	2.27407
	AJ409488	A_51_P145276	2.27274
	Sspn	A_51_P401659	2.27212
	Spnb2	A_51_P428086	2.27132
	Fkbp7	A_51_P415607	2.27109
	Zfp385	A_52_P29392	2.27086
	Anapc1	A_52_P117491	2.27082
	Fat1	A_51_P350252	2.2704
	Dtx3	A_52_P495453	2.26879
	Parp1	A_51_P314273	2.26818
	Rad51l3	A_52_P23443	2.268
	Ell2	A_52_P13305	2.2679
	Cul4a	A_52_P36616	2.26784
	Lpp	A_52_P159256	2.26783
	9030409G11Rik	A_51_P301636	1.67154
	Lphn1	A_51_P324651	2.26611
	Diablo	A_52_P244034	2.26381
	Arl4c	A_52_P380195	2.26339
	Mycl1	A_52_P93284	2.26326
	Polb	A_52_P577910	2.26322
	TC1658472	A_52_P884550	2.26312
	Hivep1	A_51_P436002	2.26252
	2610016C23Rik	A_51_P116289	2.2625
	Inpp5a	A_51_P364014	2.26217
	Lrrk2	A_51_P290788	2.26132
	C1r	A_52_P114260	2.2608
	Prr12	A_52_P257472	2.25879
	Chd7	A_52_P175821	2.25828
	Dntt	A_52_P169420	2.2563
	Tgfb3	A_51_P124748	2.25614
	Ext1	A_51_P416689	2.25482
	5033406O09Rik	A_52_P365948	2.2546
	Rag1	A_51_P232411	2.25435
	H2-DMb2	A_52_P146877	2.25415
	BE980334	A_51_P278070	2.25275
	Sfmbt1	A_51_P191511	2.25152
	9130023H24Rik	A_52_P80414	2.25091
	Epb4.1l1	A_52_P524426	2.24992
	Mccc2	A_51_P211880	2.24883
	Wdr13	A_52_P493747	2.24843
	Larp1	A_51_P418908	2.2483
	2310021P13Rik	A_51_P402805	2.24816
	9230105E10Rik	A_52_P50063	2.24813
	Tmem154	A_52_P523503	2.24809
	Brwd1	A_51_P181538	2.24804
	Runx2	A_52_P460545	2.24759
	Dmwd	A_51_P483946	2.24711
	Ahnak	A_51_P278675	2.24559
	Eif2c4	A_52_P27122	2.24537
	Gtpbp2	A_52_P2923	2.24454
	ENSMUST00000045307	A_52_P37702	2.24409
	Edg5	A_51_P499871	2.24389
	Ift88	A_51_P503026	2.24347
	Fry	A_52_P513041	2.24213
	Zubr1	A_52_P266540	2.24184
	Tanc1	A_51_P444379	2.24135
	J00623	A_52_P936271	2.24015
	3110001I20Rik	A_51_P386964	2.23969
	Fcgr2b	A_51_P130101	2.23961
	Morc4	A_51_P381611	2.23906
	Rae1	A_52_P524463	2.23889
	Frmd4b	A_52_P68702	2.23799
	Mapk13	A_51_P239203	2.23791
	2310004L02Rik	A_52_P330201	2.23781
	AW913259	A_52_P925246	2.23665
	1700001E04Rik	A_52_P291428	2.23517
	Pxn	A_52_P532973	2.23448
	Ghr	A_52_P680935	2.23363
	Ldlr	A_52_P427024	2.23208
	Oxa1l	A_52_P531829	2.23171
	Havcr2	A_52_P560535	2.23139
	Coq5	A_51_P125183	2.2313
	Fert2	A_51_P186281	2.23041
	1810030O07Rik	A_52_P151303	2.22989
	Igh-6	A_52_P162637	2.22942
	Parp16	A_52_P206925	2.22881
	Fbxl2	A_51_P469220	2.22868
	Atp10d	A_51_P488211	2.22732
	Utrn	A_52_P569218	2.22725
	Phactr1	A_51_P182572	2.22579
	Narg1l	A_51_P390124	2.22333
	Tcf7l2	A_52_P146043	2.22061
	Sh2d2a	A_51_P226882	2.22043
	Slc27a1	A_52_P199905	2.21954
	4930506M07Rik	A_51_P200561	2.21751
	2310022B05Rik	A_52_P434556	2.21707
	Msi2	A_52_P628060	2.21699
	Trim56	A_51_P244820	2.21689
	Rutbc1	A_52_P245059	2.21622
	5430435G22Rik	A_52_P244682	2.21607
	Sdccag8	A_52_P415426	2.21595
	Brms1l	A_52_P377703	2.21453
	Trp53inp1	A_52_P503387	2.21431
	Lgals3	A_51_P101929	2.21407
	Podxl	A_52_P380263	2.21318
	Rnf180	A_52_P676195	2.21207
	Hvcn1	A_51_P331831	2.21166
	Palld	A_51_P296925	2.21147
	Tom1	A_52_P1480	2.2114
	Tcrb-V13	A_52_P102846	2.21118
	Per2	A_51_P282760	2.21036
	Abca3	A_52_P91265	2.20933
	Mir16	A_51_P294515	2.20872
	Fkbp5	A_52_P337899	2.20863
	9430031K09Rik	A_51_P212211	2.20836
	Mark4	A_52_P624074	2.20832
	9330134C04Rik	A_52_P364325	2.20708
	Tex15	A_51_P331059	2.20699
	1700113A16Rik	A_52_P126111	2.20614
	2700046G09Rik	A_52_P324656	2.20587
	Bscl2	A_52_P256584	2.2055
	1810013C15Rik	A_52_P478729	2.20533
	Akap12	A_51_P342567	2.20501
	1700011J10Rik	A_51_P137481	2.20484
	Mkrn1	A_52_P642207	2.20412
	A930006K02Rik	A_52_P314299	2.20346
	Myo1d	A_52_P650855	2.20191
	Zhx3	A_52_P321325	2.20171
	Ascl1	A_51_P437327	2.20032
	Tnrc6b	A_51_P398596	2.19959
	Ptprk	A_52_P446043	2.19855
	AK017340	A_52_P537113	2.19789
	Niban	A_51_P467798	2.19763
	Add3	A_51_P223144	2.19698
	AK086761	A_52_P908182	2.19644
	Mipol1	A_52_P497595	2.1961
	Arfgap3	A_51_P362969	2.19518
	Qpctl	A_51_P515623	2.19485
	Tbc1d4	A_52_P480519	2.19423
	Arhgef2	A_52_P355748	2.19405
	Ccdc9	A_52_P265811	2.19376
	AK038374	A_51_P193316	2.1931
	Nrxn1	A_52_P362651	2.19154
	Arid3b	A_52_P454397	2.19135
	Ubxd2	A_52_P401475	2.19071
	Jmjd1a	A_51_P116309	2.19065
	Zfp386	A_52_P588594	2.19034
	Rufy2	A_52_P174456	2.18951
	Gm459	A_52_P30641	2.18817
	AK041551	A_52_P1051839	2.18816
	Cast	A_52_P548913	2.18778
	Arl4d	A_51_P402378	2.18663
	Gas6	A_51_P172054	2.18647
	9930021J03Rik	A_52_P671502	2.18646
	Kcna3	A_51_P198583	2.18646
	Smarca4	A_52_P147044	2.18607
	Arhgap18	A_52_P671769	2.18592
	A730011C13Rik	A_52_P448930	2.18386
	AK049531	A_52_P574869	2.18382
	2310004I24Rik	A_52_P293724	2.18254
	Fosl1	A_51_P308796	2.18229
	Blnk	A_51_P279841	2.18187
	Camk2d	A_52_P188261	2.1818
	Dzip1	A_51_P125825	2.18124
	Sash1	A_52_P193785	2.18122
	Clca2	A_51_P265806	2.1812
	Ubc	A_51_P292097	2.17869
	Igj	A_51_P150705	2.17838
	EG634650	A_51_P327405	2.17808
	AK089909	A_52_P691960	2.17807
	8430429K09Rik	A_51_P273468	2.17779
	A730011L01Rik	A_52_P19662	2.17744
	Zfp259	A_52_P43135	2.17605
	Uck1	A_51_P420806	2.17592
	Tmem131	A_52_P346914	2.17553
	U11548	A_52_P66565	2.17409
	Hgf	A_52_P435080	2.17294
	Btbd4	A_51_P381178	2.17271
	Ripk1	A_52_P452740	2.17246
	AK129341	A_52_P423587	2.17226
	Xpo7	A_52_P508944	2.17217
	2410002F23Rik	A_52_P617793	2.17139
	Pitpnc1	A_52_P1028214	2.17138
	Nckap1	A_52_P7948	2.17088
	Lrrfip2	A_52_P43028	2.17
	Zfp84	A_52_P567890	2.16831
	Dgat1	A_51_P510059	2.16816
	Pip5k1b	A_51_P410260	2.16777
	Hipk1	A_52_P235929	2.16775
	Butr1	A_52_P402928	2.16605
	BC031498	A_52_P829560	2.16599
	Axin1	A_52_P197007	2.16592
	Mgmt	A_51_P311820	2.16492
	Shroom2	A_51_P311995	2.16478
	Slc11a2	A_52_P254298	2.16395
	Rsc1a1	A_51_P416736	2.16265
	2310047B19Rik	A_51_P210300	2.16219
	Cdc2l5	A_52_P585621	2.16122
	Ahnak	A_52_P263095	2.16077
	Sf3a2	A_51_P389785	2.16077
	Pdgfa	A_51_P370090	2.15972
	Satb1	A_51_P324228	2.15837
	AK046811	A_52_P341320	2.15813
	ENSMUST00000085121	A_52_P52200	2.15812
	BC037121	A_51_P291529	2.15734
	AK029834	A_52_P923398	2.15728
	Thap6	A_52_P34704	2.15612
	AK086430	A_52_P279990	2.15575
	Ksr1	A_52_P666855	2.15569
	AK038213	A_52_P859333	2.15538
	Mobkl2a	A_52_P374961	2.1544
	Gcn5l2	A_51_P312528	2.15281
	Ercc6	A_51_P454152	2.15202
	Tbcel	A_52_P327002	2.15193
	AV312086	A_51_P507280	2.15133
	TC1728254	A_52_P555144	2.15118
	Rab15	A_51_P419117	2.15076
	Cryab	A_52_P106482	2.14902
	Agpat2	A_51_P238563	2.14864
	AK037313	A_52_P1171681	2.14849
	Rgl1	A_51_P485260	2.14572
	D6Ertd456e	A_52_P685727	2.14423
	Jmjd6	A_52_P162466	2.1439
	Tnfrsf17	A_51_P270807	2.14289
	Prox2	A_51_P336480	2.14052
	Phf1	A_51_P220260	2.14016
	Foxp1	A_52_P276792	2.13726
	March1	A_51_P121031	2.13694
	AK078294	A_52_P731758	2.13661
	Napg	A_51_P170008	2.13575
	5730427N09Rik	A_51_P117411	2.13534
	Ptk2	A_52_P359381	2.13502
	Ift172	A_52_P261409	2.13489
	Asb13	A_52_P537941	2.13485
	Akp2	A_51_P494125	2.13422
	Tnrc6b	A_52_P627099	2.13372
	D030035A18Rik	A_51_P509432	2.13323
	Lef1	A_51_P501145	2.13278
	Cpeb2	A_51_P518452	2.13242
	Serpinf1	A_52_P35048	2.13119
	Pik3r1	A_51_P511236	2.13057
	Adam5	A_51_P344177	2.12981
	Rara	A_51_P389724	2.12959
	Etl4	A_52_P488092	2.12831
	Rexo1	A_51_P362013	2.12792
	Acot2	A_52_P525183	2.12751
	Rab4a	A_51_P282883	2.12706
	D14Abb1e	A_52_P182749	2.12704
	BB073606	A_52_P661972	2.12514
	TC1614884	A_52_P49453	2.12424
	Sox18	A_51_P472274	2.1241
	Vps13a	A_52_P589780	2.12404
	Slc1a4	A_51_P371311	2.12403
	Lnx1	A_51_P100063	2.12401
	AK041100	A_51_P430362	2.12401
	4833418A01Rik	A_52_P633269	2.12391
	Capsl	A_51_P196207	2.12373
	4933407K13Rik	A_52_P287507	2.12238
	Gnb2	A_51_P140311	2.1216
	Lag3	A_51_P264825	2.12139
	TC1658167	A_52_P116704	2.12131
	Ngp	A_52_P429450	2.12025
	Gimap3	A_51_P516753	2.11984
	Creb3l1	A_51_P295355	2.11938
	Hipk2	A_51_P318292	2.11919
	Col4a2	A_52_P496142	2.11897
	EG329070	A_52_P484925	2.11874
	BB009092	A_52_P1027670	2.11819
	Tsc22d2	A_51_P110725	2.11767
	Dock7	A_51_P354094	2.11718
	AK046873	A_52_P604130	2.1169
	Vps13a	A_51_P130874	2.11518
	Tnrc15	A_52_P174990	2.11439
	Frs2	A_51_P413991	2.11288
	Rbed1	A_51_P360622	2.11216
	Zfp74	A_52_P160465	2.11192
	Hdlbp	A_52_P303085	2.11113
	Ndel1	A_52_P488305	2.11082
	2210010N04Rik	A_52_P303650	2.10999
	Cd27	A_51_P229664	2.10999
	Bat5	A_51_P339200	2.10973
	Anxa11	A_51_P280597	2.10949
	4932438A13Rik	A_52_P508812	2.10938
	Mbd6	A_52_P80391	2.10727
	Tyk2	A_51_P466824	2.10623
	X78107	A_52_P275894	2.10591
	Exoc6b	A_52_P266899	2.10577
	Zc3h12a	A_51_P297925	2.10507
	Tmem80	A_52_P105249	2.10449
	Srebf2	A_51_P377508	2.10439
	Cpeb4	A_52_P1092709	2.10352
	Hgs	A_51_P460633	2.10344
	Tnf	A_51_P385099	2.10317
	Ddhd1	A_52_P332105	2.10186
	Ubn1	A_52_P288444	2.10002
	Mcrs1	A_51_P107126	2.09918
	Tmem86b	A_52_P183524	2.09866
	Igfbp7	A_51_P472292	2.09834
	Layn	A_51_P236836	2.09824
	Cybb	A_52_P444628	2.09823
	Pkd2l2	A_52_P357255	2.09823
	Arl2bp	A_52_P153189	2.09799
	Plekhn1	A_52_P636446	2.09795
	BC006779	A_52_P321358	2.09757
	Fuca2	A_52_P441949	2.09727
	Mfsd4	A_52_P87804	2.09685
	AK032921	A_52_P652289	2.09631
	Prkcq	A_51_P338935	2.09627
	Ankrd13a	A_52_P665309	2.09473
	Erc1	A_52_P598912	2.09401
	Aco1	A_52_P299115	2.09383
	Zfp646	A_51_P466773	2.09308
	AK051462	A_52_P795289	2.0929
	Skap1	A_52_P480431	2.09289
	Spnb2	A_52_P467690	2.09205
	Bcor	A_52_P160121	2.09171
	Tmem106c	A_51_P162891	2.09158
	H2-Ab1	A_52_P683598	2.09088
	Pcyt1a	A_52_P308881	2.0884
	Mll3	A_52_P556014	2.08825
	Tjp2	A_52_P232220	2.08815
	AK047461	A_52_P827311	2.08726
	Hmbox1	A_51_P399000	2.0871
	ENSMUST00000103424	A_51_P266248	2.08635
	BB618745	A_51_P408689	2.0856
	Kctd18	A_52_P338376	2.08551
	Asph	A_52_P432289	2.0842
	Rab2b	A_52_P107936	2.08353
	Pde2a	A_52_P502828	2.08288
	Cbx2	A_52_P13730	2.08207
	Tns3	A_52_P299247	2.08175
	Tert	A_51_P433778	2.08143
	Vegfa	A_51_P482552	2.08031
	Dennd1a	A_51_P146449	2.07926
	Lysmd3	A_52_P91618	2.07861
	Nfatc2	A_52_P628171	2.07837
	2310047A01Rik	A_52_P289854	2.07814
	Cyp51	A_52_P636752	2.07753
	AK088994	A_51_P156481	2.07712
	1110012N22Rik	A_51_P275072	2.07649
	Kcnip3	A_52_P203269	2.07641
	2310005E10Rik	A_52_P257058	2.07561
	Atf6	A_52_P464346	2.0755
	ENSMUST00000098498	A_51_P266733	2.07523
	Stxbp1	A_51_P300717	2.07488
	4933407C03Rik	A_51_P260695	2.07415
	9530079D04Rik	A_52_P617655	2.07336
	Trem1	A_51_P398491	2.07304
	Tnik	A_51_P174061	2.07204
	Dnmbp	A_52_P549305	2.07172
	1200015F23Rik	A_52_P333806	2.07167
	2600010E01Rik	A_51_P225793	2.0709
	Zc3h7a	A_52_P641597	2.07069
	Ttc17	A_51_P472372	2.0703
	Whsc1l1	A_52_P453778	2.07014
	9130404D08Rik	A_52_P38456	2.06949
	Hdac11	A_51_P213334	2.06836
	Cchcr1	A_52_P669964	2.06656
	Erbb3	A_52_P432949	2.06649
	TC1650164	A_52_P98000	2.06613
	Fosb	A_51_P138378	2.06609
	Crebl2	A_51_P499979	2.06589
	Grik5	A_51_P428754	2.06551
	Dot1l	A_52_P324965	2.06494
	Aldh1l1	A_51_P504546	2.06392
	Cdgap	A_52_P400999	2.06293
	Pvrl1	A_52_P28651	2.0627
	Dnajc5	A_51_P178585	2.06262
	Ets1	A_52_P258291	2.06203
	Setd8	A_52_P181468	2.06195
	Slc2a9	A_51_P261092	2.06171
	Mtap7	A_52_P109548	2.06122
	4930535B03Rik	A_51_P195935	2.06055
	Selplg	A_51_P131364	2.06036
	Hp1bp3	A_52_P224778	2.05971
	Fbxw7	A_52_P101184	2.05965
	St3gal3	A_52_P155692	2.05944
	4833442J19Rik	A_52_P263673	2.05936
	Thbd	A_51_P291417	2.05899
	Cd14	A_51_P172853	2.05888
	Fcgr2b	A_52_P545613	2.05848
	Carm1	A_52_P283258	2.05819
	Pigh	A_52_P606826	2.05793
	Slc26a1	A_51_P279914	2.05699
	Wnt2b	A_52_P403173	2.05697
	1700017B05Rik	A_52_P491569	2.05667
	Fndc3b	A_52_P585652	2.05663
	Ercc6	A_51_P254736	2.05593
	Pom121	A_52_P407751	2.05586
	Lats2	A_52_P315345	2.05564
	Snora69	A_51_P332269	2.05464
	E230001N04Rik	A_52_P297176	2.05387
	Ifnar1	A_51_P168545	2.05265
	Sfrs8	A_51_P327963	2.05193
	Raly	A_51_P337246	2.05168
	Tle1	A_51_P199716	2.05133
	B230339M05Rik	A_51_P141315	2.05122
	Pld3	A_52_P614336	2.0482
	AK085738	A_51_P124534	2.04784
	Igll1	A_52_P493519	2.0477
	BC018371	A_51_P464661	2.04727
	Rnf20	A_52_P231751	2.04725
	Gadd45b	A_52_P1197913	2.04707
	A730081D07Rik	A_51_P371635	2.04639
	Nckap1	A_51_P114606	2.0457
	Syvn1	A_51_P176341	2.04554
	H2-DMb2	A_52_P1391	2.04469
	Fbxo7	A_52_P1128347	2.04457
	Gstm1	A_52_P415215	2.0423
	Dclre1a	A_51_P493037	2.04199
	Atp6v0a1	A_52_P399998	2.04172
	Eno2	A_52_P748882	2.0414
	Zrsr1	A_51_P407675	2.04084
	Rttn	A_52_P678837	2.04053
	Ripk5	A_51_P362915	2.03989
	Slc22a15	A_52_P544560	2.03976
	Nrf1	A_52_P8430	2.03971
	1200016B10Rik	A_51_P212164	2.03907
	Myo1d	A_52_P211737	2.03884
	Scml4	A_51_P338799	2.03854
	Nosip	A_52_P61811	2.03788
	Pros1	A_51_P393426	2.03767
	Iars2	A_52_P556134	2.03764
	Pbrm1	A_52_P490343	2.0376
	2410089E03Rik	A_52_P236207	2.0374
	Mgam	A_51_P291260	2.03643
	Ptpn23	A_51_P488383	2.03556
	Ak1	A_51_P452876	2.03547
	Paip2b	A_52_P529013	2.03544
	Ctnnal1	A_52_P416272	2.0347
	B230208H17Rik	A_51_P520412	2.03449
	Tnks2	A_51_P434527	2.03416
	Morn3	A_51_P273823	2.03358
	AA407659	A_52_P205789	2.03286
	Jmjd1c	A_51_P103320	2.03156
	Dppa5	A_52_P362403	2.03131
	N6amt1	A_51_P321033	2.03121
	ENSMUST00000060298	A_52_P153147	2.03102
	Gstt1	A_51_P179664	2.0308
	Odf2	A_52_P618197	2.02989
	Cnp1	A_51_P232901	2.02897
	Csf2ra	A_51_P341465	2.02861
	Slk	A_52_P175237	2.02836
	1810013C15Rik	A_52_P386832	2.02809
	C76566	A_51_P389864	2.02754
	A230050P20Rik	A_51_P158072	2.02752
	Nfic	A_51_P477419	2.02723
	Sirt2	A_51_P110068	2.02713
	Pros1	A_52_P909274	2.02701
	Ighv1-77	A_52_P213483	2.02692
	Klf13	A_52_P281659	2.0267
	Pdcd1lg2	A_51_P383448	2.02651
	Cacnb2	A_52_P295676	2.02644
	1700088E04Rik	A_51_P363642	2.02596
	BC046404	A_52_P656800	2.02525
	Lnx1	A_52_P297062	2.02493
	Myo10	A_52_P685422	2.0246
	AK087708	A_52_P691933	2.02387
	2510017J16Rik	A_51_P170894	2.02371
	Phf12	A_52_P110291	2.02205
	Cldn7	A_51_P165185	2.02195
	Suv420h1	A_51_P491355	2.02063
	Ndufb8	A_52_P252539	2.01838
	Lphn2	A_52_P605480	2.01817
	Arhgef17	A_52_P482299	2.01703
	Phf21b	A_52_P139936	2.01677
	Jmjd6	A_51_P332952	2.01637
	Sbno1	A_51_P502107	2.01609
	Ppp1r7	A_51_P123297	2.01532
	3110057O12Rik	A_52_P500622	2.01521
	Six5	A_51_P219385	2.01503
	Cmah	A_51_P172917	2.01499
	Thrap5	A_52_P425531	2.01469
	Phlda1	A_51_P195958	2.01436
	Irgb10	A_52_P164821	2.01411
	Sparc	A_52_P101852	2.01399
	Dmxl2	A_52_P378629	2.01313
	Sh3rf1	A_51_P394754	2.01293
	Aldoc	A_51_P220681	2.01156
	Mllt1	A_52_P227307	2.01121
	Klf4	A_51_P213544	2.01085
	AK049434	A_52_P859194	2.01074
	Fmnl2	A_52_P640296	2.01059
	Slk	A_52_P292959	2.01039
	A430103D13Rik	A_52_P488488	2.00956
	Pik3r1	A_52_P307938	2.00828
	Clu	A_51_P367720	2.00769
	Ptprs	A_51_P419726	2.00728
	Vcl	A_52_P190973	2.00727
	Rffl	A_51_P253531	2.00709
	Map3k10	A_52_P301591	2.00701
	Dnajc4	A_51_P231738	2.00644
	9430010O03Rik	A_52_P147992	2.00616
	Pfkfb2	A_51_P184849	2.00531
	A930012O16Rik	A_52_P617838	2.00512
	Tbkbp1	A_51_P173469	2.00494
	Lonrf1	A_52_P130079	2.00449
	Sephs1	A_52_P80965	2.00393
	5830482F20Rik	A_52_P25548	2.00342
	Plcb3	A_51_P236042	2.00277
	9630010G10Rik	A_51_P390755	2.00268
	Tmcc1	A_51_P237834	2.00249
	Eif2c3	A_52_P556266	2.00225
	Ap3m2	A_52_P467718	2.00211
	Pde4dip	A_52_P207289	2.0015
	4933437K13Rik	A_51_P328150	2.00102
	Selplg	A_51_P131358	2.00062
	Smg7	A_52_P184052	2.00061
	Adamts3	A_51_P411306	2.00045

## Sheet: Upregulated in Meis1 KO LSK
Table S1. The list of genes differentially expressed between Meis1 KO LSK and wt LSK
	Gene symbol	Probe ID	FC Absolute
	AK087619	A_52_P755764	12.10133386
	AK084429	A_52_P924051	11.21130378
	Slc17a6	A_52_P8197	9.487789008
	Ren2	A_52_P192265	9.254884335
	Olfr657	A_51_P424938	8.621122639
	AK138477	A_52_P524912	8.057601335
	Peg3	A_51_P206037	7.842699031
	Fastkd1	A_51_P298688	7.305387907
	AK034071	A_52_P1147740	6.829010562
	ENSMUSG00000073366	A_51_P281767	6.443559151
	Tssk3	A_51_P183253	6.256882098
	5730422E09Rik	A_52_P598379	5.973551651
	Olfr414	A_51_P124313	5.966721914
	Ifi202b	A_51_P151182	5.402526858
	AK015565	A_52_P662919	5.002051811
	Il6	A_51_P217218	4.917335445
	Kctd12b	A_52_P129486	4.848417774
	TC1697243	A_52_P199922	4.800829352
	Zfp458	A_51_P230022	4.760371709
	Plxnb2	A_52_P311068	4.744145794
	4932442K08Rik	A_51_P118103	4.532187319
	Garnl4	A_51_P297799	4.522815393
	Mms19l	A_52_P639452	4.400297256
	Slc43a2	A_51_P296182	4.112521914
	Crb3	A_51_P328089	4.062999178
	AK158160	A_52_P578181	4.033427974
	AK042673	A_51_P164588	3.985474142
	Adra2a	A_51_P434567	3.973608906
	AK038051	A_51_P302974	3.874609073
	Muc6	A_51_P256407	3.831472181
	Cav2	A_52_P55846	3.819150115
	Ppap2a	A_51_P189104	3.718740253
	Hoxb2	A_51_P257789	3.674231713
	Npbwr1	A_51_P417600	3.575901319
	2210008N01Rik	A_52_P971150	3.439350112
	TC1706721	A_52_P492402	3.393422243
	Aspm	A_52_P207356	3.384973536
	Ccr5	A_52_P578732	3.37528
	TC1682224	A_52_P554099	3.339503535
	AK045016	A_52_P995740	3.323333392
	Hoxb8	A_52_P312043	3.235869651
	Nup188	A_51_P316772	3.214458584
	AK083162	A_52_P1156465	3.153669556
	Polr3f	A_52_P123956	3.152950921
	Cd5	A_51_P167263	3.13663511
	Ccr1	A_52_P616356	3.117555211
	AK050645	A_52_P1148108	3.115123541
	Btnl9	A_52_P277604	3.105197725
	Gnai1	A_51_P367834	3.070833451
	Ankra2	A_52_P235557	3.057539369
	AK048190	A_51_P220040	3.046460222
	Rft1	A_51_P329675	3.034936563
	Smpx	A_51_P104478	3.027216087
	E430024P14Rik	A_52_P210101	3.01047146
	Aak1	A_51_P284686	2.964940862
	Synj2	A_52_P499128	2.959810155
	Fgd4	A_52_P357533	2.957549515
	Slc15a2	A_51_P267278	2.936800661
	3632451O06Rik	A_51_P465147	2.932334329
	6030422H21Rik	A_52_P1115511	2.927638314
	Mllt4	A_52_P305949	2.907753296
	Rab20	A_51_P417854	2.870286968
	AK082968	A_52_P988677	2.866545637
	Mtrr	A_51_P318371	2.865600219
	Hoxb6	A_51_P232207	2.853779932
	Ap2b1	A_52_P38057	2.848128171
	Ggn	A_52_P401679	2.845480782
	AK044938	A_52_P1035989	2.840754558
	Fbxw15	A_52_P230099	2.831044335
	Akap13	A_51_P452702	2.824519235
	Ube2e2	A_52_P682007	2.805174993
	Trpc1	A_52_P35561	2.802609286
	9130023D20Rik	A_52_P234333	2.802153352
	AK078580	A_51_P504613	2.798148601
	AK080157	A_51_P484584	2.787105784
	Gle1l	A_52_P198875	2.782403714
	AK052308	A_52_P843431	2.770887006
	Polr3f	A_52_P597714	2.752523508
	EG70793	A_52_P554679	2.752113114
	3110057O12Rik	A_52_P616229	2.73119029
	Lrrc49	A_52_P46437	2.729070895
	C4b	A_51_P428708	2.722168847
	Myom1	A_52_P515744	2.712377969
	AK087306	A_51_P345443	2.711095762
	AK048651	A_52_P819555	2.711059795
	Adra2a	A_52_P67493	2.710932852
	Ltv1	A_51_P197816	2.703194905
	4933424G05Rik	A_52_P979164	2.684834318
	B3gnt7	A_51_P378576	2.681611079
	H2afz	A_51_P107901	2.673976739
	6230414M07Rik	A_52_P1099463	2.672276561
	Lass4	A_52_P67570	2.652164112
	Paqr3	A_51_P156849	2.650257788
	2310031A18Rik	A_52_P297765	2.643239621
	AK036326	A_51_P336446	2.627757979
	6720470G18Rik	A_52_P987357	2.623711432
	AK042568	A_52_P987680	2.616416101
	Nfu1	A_52_P368629	2.615930201
	4933427C19Rik	A_52_P713906	2.58361112
	AK014334	A_51_P353118	2.560116111
	1110034G24Rik	A_52_P568888	2.557923947
	AK029658	A_52_P842938	2.556047814
	Trim45	A_52_P369705	2.551757015
	AK047731	A_52_P1115594	2.534160949
	Elavl2	A_52_P664899	2.533665851
	Rhag	A_51_P346575	2.53121791
	AK051144	A_52_P859846	2.5291227
	Cd5l	A_51_P205779	2.519271068
	Ppp1r10	A_52_P258507	2.510360478
	Rab34	A_52_P528690	2.496718911
	ENSMUST00000103362	A_52_P618728	2.48911548
	Gm1077	A_52_P546162	2.470815877
	CB055767	A_52_P779070	2.459599127
	Ms4a4c	A_52_P393488	2.452979274
	3110045G13Rik	A_52_P155739	2.443802781
	AK086867	A_52_P836062	2.414999994
	AK029495	A_52_P351955	2.413878458
	AK084624	A_52_P691666	2.407206826
	TC1601283	A_52_P619359	2.403076511
	Gpatch8	A_51_P295681	2.402811003
	Olfr904	A_51_P347144	2.395604878
	D430001L07Rik	A_51_P449194	2.394856369
	Hbb-b1	A_52_P213909	2.393810624
	BB646241	A_51_P222921	2.39058672
	Oma1	A_51_P511800	2.386104482
	Tmem27	A_51_P248595	2.381102195
	Hbb-b1	A_51_P374476	2.380530993
	5330430C04Rik	A_51_P473554	2.370023275
	Hbb-b1	A_52_P260346	2.369149284
	Entpd6	A_51_P379399	2.366153107
	Ppnr	A_51_P150105	2.362538598
	Tmem49	A_52_P413448	2.348554022
	AK038969	A_52_P217739	2.335857563
	Slc35c1	A_52_P144062	2.33115211
	1810015A11Rik	A_51_P202244	2.321362461
	ENSMUST00000071254	A_51_P483215	2.318495028
	Clec4e	A_52_P161488	2.317149748
	AK015717	A_51_P109881	2.315594847
	ENSMUST00000065963	A_52_P548883	2.296832444
	Eea1	A_52_P429941	2.288655258
	Ank2	A_52_P137678	2.286070585
	5330421C15Rik	A_52_P78423	2.2850915
	AK080458	A_52_P723694	2.284636885
	Wtap	A_52_P563765	2.275362295
	4930405M20Rik	A_51_P331781	2.27444076
	Stard3nl	A_51_P172688	2.262356721
	4733401D01Rik	A_52_P1138688	2.261539669
	Zfp770	A_52_P507524	2.261191
	Galnt3	A_51_P380005	2.256715116
	Gpd1	A_52_P16419	2.252530477
	Ngrn	A_51_P393999	2.251177178
	Fancg	A_52_P47829	2.240602827
	Lrch2	A_52_P229572	2.231063104
	Flt1	A_52_P650151	2.227840603
	Ffar2	A_51_P176086	2.227555
	AK077974	A_52_P387292	2.222638585
	4933427G17Rik	A_51_P258848	2.217808457
	Il8rb	A_52_P559975	2.212220322
	D16H22S680E	A_51_P367395	2.203953149
	AK141844	A_52_P81918	2.202867659
	5830433M19Rik	A_52_P30302	2.188097009
	Hpse	A_52_P148514	2.183147693
	C030019I05Rik	A_51_P222510	2.180885096
	3021401N23Rik	A_52_P834112	2.179688947
	Exosc9	A_52_P295955	2.158467632
	1810044A24Rik	A_51_P300787	2.156947481
	AK031031	A_52_P835116	2.156900352
	D7Ertd715e	A_52_P145433	2.150651217
	AK085971	A_52_P731549	2.14902144
	C030011O14Rik	A_52_P231576	2.147920416
	B230369F24Rik	A_52_P453972	2.147777485
	EG666174	A_52_P1013232	2.138141925
	Dhrs3	A_51_P282947	2.130137744
	Zfp689	A_51_P475728	2.12227008
	Nup205	A_51_P177062	2.121697643
	1700084E18Rik	A_52_P370746	2.115877806
	Igk-V8-16	A_52_P400905	2.1126857
	AK045836	A_52_P899984	2.10628324
	Ankrd39	A_51_P341498	2.101218341
	AK034640	A_52_P843016	2.100102071
	ENSMUSG00000073645	A_51_P151958	2.098628116
	Bbs5	A_51_P456136	2.097312205
	Smarce1	A_52_P394866	2.095641615
	Ms4a3	A_51_P364210	2.093866745
	Bcl10	A_52_P566867	2.093821055
	2010305C02Rik	A_51_P328622	2.093479031
	AK083509	A_52_P988314	2.086336144
	Ccrk	A_52_P48723	2.081355816
	March2	A_52_P210011	2.081248201
	Papd1	A_52_P469873	2.078624385
	BC049816	A_52_P93393	2.078141113
	Taf6l	A_51_P227918	2.078103819
	Hbb-b1	A_51_P374468	2.069623674
	Rad51l1	A_51_P269792	2.069168776
	Pard3b	A_52_P97406	2.060696719
	AK042175	A_52_P410973	2.057372964
	Abcd3	A_51_P333526	2.050449143
	Efcab2	A_52_P465986	2.047780702
	AK048968	A_52_P1188205	2.046089379
	Tph1	A_51_P458130	2.045271095
	Gcc2	A_51_P257824	2.040990184
	Zfp2	A_52_P134899	2.040569243
	Dync2h1	A_52_P405605	2.036771747
	AK034161	A_52_P802823	2.034978455
	Rpgr	A_52_P365292	2.033664011
	AK040676	A_51_P138165	2.029823325
	Gsto2	A_51_P396852	2.022143473
	Egflam	A_51_P208845	2.021703096
	D130020L05Rik	A_52_P300856	2.017415668
	Syngr1	A_51_P270741	2.016129021
	Dus1l	A_52_P63029	2.015099855
	BC062127	A_52_P580707	2.011952821
	Snord22	A_51_P245939	2.011242673
	Mcpt8	A_51_P413059	2.00287037
	AK019816	A_51_P162289	2.000551106
	AK013239	A_52_P94071	2.000381119
	Asb1	A_52_P668071	2.000122333
