# Supplementary material for: Homeodomain Transcription Factor Meis1 Is a Critical Regulator of Adult Bone Marrow Hematopoiesis
Source: PLoS One. 2014 Feb 3;9(2):e87646. doi: 10.1371/journal.pone.0087646 (PMC3911998; doi:10.1371/journal.pone.0087646)
Supplement: Table S2 — The list of primers for qPCR. (XLSX) [file pone.0087646.s007.xlsx]

## Sheet: Sheet1
	Table S2. List of primers used for QRT-PCR
	Gene	Direction	Sequence
	Ccnd1	Forward	CGCCCTCCGTATCTTACTTCAAG
		Reverse	TTCGCACTTCTGCTCCTCACAG
	Ccnd2	Forward	TGAAAGAGACCATCCCGCTGAC
		Reverse	ACCCAACACTACCAGTTCCCACTC
	Ccnd3	Forward	CCTCCTACTTCCAGTGCGTGC
		Reverse	GCCTTTCGGGTGGGGACG
	Cdkn1b	Forward	TTCTTGGGCGTCTGCTCCACAGTGC
		Reverse	CGAAAACGGAGGCAGACCAG
	Cdkn2b	Forward	AAGTGGAGACGGTGCGGC
		Reverse	TAAGGGTGGCAGGGTCGGC
	Cdk6	Forward	CTCTTTTTCGTGGAAGTTCAGACG
		Reverse	TGGGTTGAGCAGATTTGGAATG
	Smad7	Forward	GGCATTCCTCGGAAGTCAAGAG
		Reverse	TCCATTGGGTATCTGGAGTAAGGAG
	Sytl1	Forward	TCTGATGTCCTCAAACGAGATGC
		Reverse	AAAATGGGCGTGATGGTGC
	Msi2	Forward	TGCCATACACCATGGATGCGT
		Reverse	GTAGCCTCTGCCATAGGTTGC
	E2f3	Forward	TGAAAGCCCCTCCAGAAACG
		Reverse	CGAGCAGTCACTATGTCCTGAGTTG
	Hif1a	Forward	AGTTGCCACTTCCCCACAATG
		Reverse	GTGCCTTCATCTCATCTTCACTGTC
	Foxo1	Forward	ATCTACGAGTGGATGGTGAAGAGC
		Reverse	CGAATAAACTTGCTGTGAAGGGAC
	Hmga2	Forward	AGTCGTTCAGAAGAAGCCTGCTC
		Reverse	AGGAAGTAGAAAGACCGTGGCAG
	Mllt3	Forward	GAAGAAGTCAATGTTGCCACCG
		Reverse	CCTCCTCGTTGTCATCAGAATGC
	Egr2	Forward	AGATGAACGGAGTGGCGGG
		Reverse	TTGATGATACCTTCTGGATAGCAGC
	Etv6	Forward	GACCTGGCTTACTTGAACCACATC
		Reverse	TGGATTCTTTGTCCTCCCATCG
	Meis1	Forward	GACGATGATGACCCTGATAAG
		Reverse	GTTCACTTGAAGGATGGTGAGTCC
	GAPDH	Forward	CAACGACCCCTTCATTGACCTC
		Reverse	CGTGGTTCACACCCATCACAAAC
